# Supplementary material for: Global DNA methylation profiling reveals chromosomal instability in IDH-mutant astrocytomas
Source: Acta Neuropathol Commun. 2022 Mar 9;10:32. doi: 10.1186/s40478-022-01339-2 (PMC8908645; doi:10.1186/s40478-022-01339-2)
Supplement: Supplementary file 3 — Additional file 3. Table 1 List of IDH-mutant astrocytoma cases [file 40478_2022_1339_MOESM3_ESM.xlsx]

## Sheet: Sheet1
Supplemental table 1. List of IDH-mutant astrocytoma cases.
TCGA-P5-A733	TCGA-E1-A7Z4	TCGA-DU-A76O	TCGA-HT-7686	TCGA-E1-A7Z3
TCGA-DU-7306	TCGA-HT-7602	TCGA-E1-A7YW	TCGA-HT-7879	TCGA-FG-A70Y
TCGA-FG-A4MY	TCGA-P5-A5F1	TCGA-FG-6691	TCGA-HW-8321	TCGA-HT-7855
TCGA-VM-A8C8	TCGA-DU-A5TR	TCGA-FG-7637	TCGA-TQ-A7RF	TCGA-F6-A8O4
TCGA-WY-A85D	TCGA-FG-6689	TCGA-FG-8182	TCGA-HT-8114	TCGA-TQ-A8XE
TCGA-DU-7007	TCGA-HT-A5R5	TCGA-FG-A4MT	TCGA-HW-A5KL	TCGA-DU-A76K
TCGA-DU-A5TU	TCGA-CS-4944	TCGA-FG-A60L	TCGA-TM-A84F	TCGA-HT-8018
TCGA-WY-A85C	TCGA-CS-6667	TCGA-FG-A711	TCGA-CS-4942	TCGA-HT-A74J
TCGA-E1-5322	TCGA-HT-7884	TCGA-HT-7482	TCGA-DB-A4XD	TCGA-S9-A7IZ
TCGA-IK-7675	TCGA-RY-A845	TCGA-HT-7676	TCGA-DH-5142	TCGA-TQ-A7RH
TCGA-HT-7606	TCGA-S9-A6WI	TCGA-HT-7693	TCGA-DH-5143	TCGA-DU-7301
TCGA-06-6701	TCGA-S9-A7R7	TCGA-HT-7858	TCGA-DU-5855	TCGA-06-0129
TCGA-19-A6J5	TCGA-TM-A84Q	TCGA-HT-7873	TCGA-DU-6396	TCGA-06-2570
TCGA-S9-A7QX	TCGA-CS-4938	TCGA-HT-7902	TCGA-DU-6542	TCGA-19-2629
TCGA-06-A7TI	TCGA-DB-5280	TCGA-HT-A5RB	TCGA-DU-7309	TCGA-27-2521
TCGA-DB-A64X	TCGA-DB-A4X9	TCGA-HT-A614	TCGA-DU-8163	TCGA-CS-4943
TCGA-DU-7299	TCGA-DU-5872	TCGA-P5-A5EV	TCGA-DU-A5TP	TCGA-02-2483
TCGA-E1-5307	TCGA-DU-7019	TCGA-P5-A731	TCGA-DU-A7T8
TCGA-CS-6666	TCGA-E1-A7YY	TCGA-P5-A735	TCGA-E1-5303
TCGA-DB-5281	TCGA-E1-A7Z6	TCGA-QH-A6X3	TCGA-E1-A7YH
TCGA-DH-A66B	TCGA-FG-A4MX	TCGA-QH-A6X9	TCGA-E1-A7YK
TCGA-DU-A5TW	TCGA-FG-A60J	TCGA-QH-A6XA	TCGA-FG-7636
TCGA-HT-7688	TCGA-HT-7473	TCGA-S9-A6WO	TCGA-FG-8185
TCGA-S9-A6TS	TCGA-HT-7485	TCGA-TM-A7CA	TCGA-HT-7601
TCGA-CS-6665	TCGA-HT-7610	TCGA-TQ-A7RJ	TCGA-HT-8111
TCGA-DB-5275	TCGA-HT-7611	TCGA-TQ-A7RW	TCGA-HT-8563
TCGA-DH-A7UU	TCGA-HT-7689	TCGA-VM-A8CH	TCGA-HT-A5R7
TCGA-DU-A6S7	TCGA-HT-7880	TCGA-WH-A86K	TCGA-HW-8319
TCGA-E1-5305	TCGA-HT-A616	TCGA-WY-A859	TCGA-HW-8320
TCGA-E1-A7YE	TCGA-HT-A61A	TCGA-DU-7008	TCGA-P5-A5F4
TCGA-HT-A74O	TCGA-HW-7489	TCGA-HT-7604	TCGA-P5-A72X
TCGA-DB-5277	TCGA-HW-A5KM	TCGA-DU-6399	TCGA-QH-A6CW
TCGA-DU-7010	TCGA-P5-A5EW	TCGA-DU-A5TS	TCGA-S9-A6TV
TCGA-DU-7304	TCGA-P5-A5F2	TCGA-DU-A7TC	TCGA-S9-A6U6
TCGA-E1-A7YV	TCGA-QH-A65S	TCGA-HT-8013	TCGA-S9-A7R4
TCGA-FG-A6J3	TCGA-S9-A6TU	TCGA-TQ-A7RK	TCGA-TM-A84H
TCGA-HT-A61B	TCGA-S9-A6TZ	TCGA-WY-A85B	TCGA-VV-A86M
TCGA-TM-A84I	TCGA-S9-A6U8	TCGA-TQ-A8XE	TCGA-DB-A4XB
TCGA-DU-7010	TCGA-TM-A7C4	TCGA-DU-5871	TCGA-DB-A4XE
TCGA-E1-5304	TCGA-TM-A7CF	TCGA-HT-7684	TCGA-DB-A4XF
TCGA-TQ-A7RM	TCGA-TM-A84L	TCGA-HT-7479	TCGA-DU-6408
TCGA-P5-A780	TCGA-TM-A84T	TCGA-P5-A736	TCGA-DU-7298
TCGA-26-1442	TCGA-TQ-A7RR	TCGA-QH-A870	TCGA-DU-A5TT
TCGA-FG-5965	TCGA-WY-A85A	TCGA-QH-A870	TCGA-FN-7833
TCGA-S9-A89Z	TCGA-DU-7011	TCGA-S9-A6U9	TCGA-HT-7475
TCGA-15-1444	TCGA-FG-6690	TCGA-VM-A8CF	TCGA-HT-7690
TCGA-E1-A7YI	TCGA-FG-8188	TCGA-HT-7603	TCGA-P5-A5EZ
TCGA-FG-A87N	TCGA-HT-7472	TCGA-P5-A72W	TCGA-RY-A843
TCGA-P5-A5EU	TCGA-HT-7478	TCGA-TQ-A7RV	TCGA-S9-A6U1
TCGA-RY-A83Z	TCGA-HT-7483	TCGA-CS-4941	TCGA-S9-A7QW
TCGA-06-0221	TCGA-DB-A4XC	TCGA-CS-6290	TCGA-S9-A7R8
TCGA-06-5417	TCGA-DB-A64S	TCGA-DB-5276	TCGA-DU-8165
TCGA-DU-6407	TCGA-DU-5853	TCGA-DH-A7UV	TCGA-S9-A6WG
TCGA-CS-4943	TCGA-DU-7014	TCGA-DU-5851	TCGA-HW-7490
TCGA-HT-7477	TCGA-DU-7015	TCGA-FG-8191	TCGA-DU-6401
TCGA-S9-A7IS	TCGA-DU-8166	TCGA-HT-7470	TCGA-S9-A7R3
TCGA-S9-A7J0	TCGA-DU-8167	TCGA-HT-7609	TCGA-19-5953
